# Supplementary material for: The JeffSTARS Advocacy and Community Partnership Elective: A Closer Look at Child Health Advocacy in Action
Source: MedEdPORTAL. 2016 Dec 31;12:10526. doi: 10.15766/mep_2374-8265.10526 (PMC6365684; doi:10.15766/mep_2374-8265.10526)
Supplement: Supplementary file 1 — A. CM1. Course Implementation at New Institution Checklist.docx B. CM2. Elective Checklist.docx C. CM3. Sample Schedule.docx D. CM4. Seminar Topic List With Learning Objectives.docx E. CM5. Syllabus Bibliography.docx F. CM6. List of Community Partners.docx G. CM7. Orientation for New Community Partner.docx H. CM8. Selected Past Projects.docx I. CM9. Sample Fact Sheets for Legislative Visits.docx J. Seminar Materials folder K. ET1. Advocacy Elective Assessment 1.pdf L. ET2. Advocacy Elective Assessment 2.pdf M. ET3. Trainee Evaluation by Community or Faculty Mentor.docx N. ET4. Trainee Evaluation of Seminar.docx O. ET5. Trainee Evaluation of Community Partner.docx P. ET6. Final Report Template.docx Q. Selected Trainee Abstracts and Presented Results folder [file mep-12-10526-s001.zip]

Archive with 28 entries (26 files):
- A._CM1._Course_Implementation_at_New_Institution_Checklist.docx
- B._CM2._Elective_Checklist.docx
- C._CM3._Sample_Schedule.docx
- D._CM4._Seminar_Topic_List_With_Learning_Objectives.docx
- E._CM5._Syllabus_Bibliography.docx
- F._CM6._List_of_Community_Partners.docx
- G._CM7._Orientation_for_New_Community_Partner.docx
- H._CM8._Selected_Past_Projects.docx
- I._CM9._Sample_Fact_Sheets_for_Legislative_Visits.docx
- J._Seminar_Materials_folder/
- J._Seminar_Materials_folder/1._Introduction_to_Advocacy.pptx
- J._Seminar_Materials_folder/11._Institutional_Barriers.pptx
- J._Seminar_Materials_folder/12._Advocacy_in_the_Office_Setting.pptx
- J._Seminar_Materials_folder/13._Refugee_and_Immigrant_Health.pptx
- J._Seminar_Materials_folder/3._Social_Factors.pptx
- J._Seminar_Materials_folder/6._Maternal_Child_Global.pptx
- J._Seminar_Materials_folder/7._Media_Advocacy.pptx
- J._Seminar_Materials_folder/Slide_Set_Index.docx
- K._ET1._Advocacy_Elective_Assessment_1.pdf
- L._ET2._Advocacy_Elective_Assessment_2.pdf
- M._ET3._Trainee_Evaluation_by_Community_or_Faculty_Mentor.docx
- N._ET4._Trainee_Evaluation_of_Seminar.docx
- O._ET5._Trainee_Evaluation_of_Community_Partner.docx
- P._ET6._Final_Report_Template.docx
- Q._Selected_Trainee_Abstracts_and_Presented_Results_folder/
- Q._Selected_Trainee_Abstracts_and_Presented_Results_folder/Lead_Poisoning.pdf
- Q._Selected_Trainee_Abstracts_and_Presented_Results_folder/Youth_Sentencing.pdf
- _Educational_Summary_Report_10526.pdf
